# Supplementary material for: High-Risk Early-Stage Endometrial Cancer: Role of Adjuvant Therapy and Prognostic Factors Affecting Survival
Source: Cancers (Basel). 2025 Jun 19;17(12):2056. doi: 10.3390/cancers17122056 (PMC12190486; doi:10.3390/cancers17122056)
Supplement: Supplementary file 1 [file cancers-17-02056-s001.zip]

Archive with 1 entries (1 files):
- cancers-3641476-supplementary.pdf
